# Supplementary material for: Risk Factors for Postsurgical Gout Flares after Thoracolumbar Spine Surgeries
Source: J Clin Med. 2022 Jun 28;11(13):3749. doi: 10.3390/jcm11133749 (PMC9267449; doi:10.3390/jcm11133749)
Supplement: Supplementary file 1 [file jcm-11-03749-s001.zip]

Archive with 1 entries (1 files):
- jcm-1782972-supplementary.xlsx
