# Supplementary material for: Risk Factors for Postsurgical Gout Flares after Thoracolumbar Spine Surgeries
Source: J Clin Med. 2022 Jun 28;11(13):3749. doi: 10.3390/jcm11133749 (PMC9267449; doi:10.3390/jcm11133749)
Supplement: Supplementary file 1 [file jcm-11-03749-s001.zip › jcm-1782972-supplementary.xlsx]

## Sheet: 工作表1
Odds Calculator of Postoperative Gout Flare
fill in Cell B3-B6 to calculate the odds of a postoperative gout flare
Smoking (fill "1" for a positive history, "0" for a negative history)
Medical gout control (fill "1" for a regular medical control, "0" for no control)
Preoperative Hb level (g/dl)
Hb level decrease on the first postoperative day (g/dl)
The odds of a gout flare =	0.978119
